# Supplementary material for: A Novel Strategy for Topical Administration by Combining Chitosan Hydrogel Beads with Nanostructured Lipid Carriers: Preparation, Characterization, and Evaluation
Source: Gels. 2024 Feb 21;10(3):160. doi: 10.3390/gels10030160 (PMC10970608; doi:10.3390/gels10030160)
Supplement: Supplementary file 1 [file gels-10-00160-s001.zip]

Archive with 1 entries (1 files):
- gels-2873541-supplementary.pdf
